# Supplementary material for: Influence of Solid Filler on the Rheological Properties of Propellants Based on Energetic Thermoplastic Elastomer
Source: Materials (Basel). 2023 Jan 13;16(2):808. doi: 10.3390/ma16020808 (PMC9862051; doi:10.3390/ma16020808)
Supplement: Supplementary file 1 [file materials-16-00808-s001.zip]

Archive with 1 entries (1 files):
- materials-2124259-supplementary.pdf
